# Supplementary material for: Semaphorin 4A Maintains Trophoblastic Function via Activating the STAT3 Pathway
Source: Biomolecules. 2024 Jul 10;14(7):826. doi: 10.3390/biom14070826 (PMC11274653; doi:10.3390/biom14070826)
Supplement: Supplementary file 1 [file biomolecules-14-00826-s001.zip]

Archive with 1 entries (1 files):
- biomolecules-3056725-supplementary.pdf
